# Supplementary material for: Exploring the Triangle Between Oxidative Stress, Advanced Glycation End Products and Dental Caries in the Context of Diet and Lifestyle
Source: Nutrients. 2026 Mar 14;18(6):923. doi: 10.3390/nu18060923 (PMC13029232; doi:10.3390/nu18060923)
Supplement: Supplementary file 1 [file nutrients-18-00923-s001.zip]

Archive with 1 entries (1 files):
- nutrients-4172743-supplementary.pdf
